# Supplementary material for: ACLY and ACC1 Regulate Hypoxia-Induced Apoptosis by Modulating ETV4 via α-ketoglutarate
Source: PLoS Genet. 2015 Oct 9;11(10):e1005599. doi: 10.1371/journal.pgen.1005599 (PMC4599891; doi:10.1371/journal.pgen.1005599)
Supplement: S2 Table — List of Multiple Hairpin Hit genes in genome-wide shRNA screens separated by effect of shRNA (“synthetic lethal” or “contextual survival”) and by stress (hypoxia or lactic acidosis) (XLSX) [file pgen.1005599.s010.xlsx]

## Sheet: Sheet1
Synthetic Lethal Hits		Contextual Survival Hits
Hypoxia (123)	LA (86)	Hypoxia (173)	LA (86)
ACACB	ACTR2	ACACA	ACACB
ADORA3	AHCYL1	AHCYL1	AMBN
AFF3	ARHGEF16	AHNAK	ASPH
APOL1	ARMETL1	ANKRD17	C10orf28
ARIH1	ARNTL	AP1S1	C10orf79
ASB2	ATP6V0A4	AR	C20ORF112
ASNA1	BCL2L1	BEX4	C20orf177
ATF1	BEST4	BIRC4	C9orf32
ATP13A5	C18orf8	BNC2	CACNA1C
AUP1	CA9	BRD3	CBLN4
AZGP1	CD53	BSN	CCDC7
BARD1	CEP55	C13orf33	CDH1
BCYRN1	CLCA1	C1orf101	CLASP2
BRMS1L	COL27A1	C1orf163	CLIC2
BTN2A2	CSTA	C1orf32	CNBP
C12ORF27	CXorf34	C6orf12	CPO
C1orf51	DC2	C6orf128	CRMP1
C2orf30	DDHD2	C6orf167	DAND5
C6orf184	DDI2	C7orf54	DDR1
CAND1	DYRK3	C9orf75	DEFB107A
CASP6	EMID2	CCDC74A	DEFB118
CCDC110	FAM3B	CD6	ECH1
CCDC28A	FANCA	CLEC4D	ELP4
CCDC92	GEMIN5	CLEC4G	ESR2
CDS1	GLI1	CNIH	EXOSC6
COPS6	HCG2P7	CNOT10	EXOSC8
CPLX2	HECTD1	CNTROB	FBN1
CSF1	HSP90AB1	COL4A3BP	FBXO33
CXorf34	ICHTHYIN	CPLX2	FLJ11235
DKFZP547G183	IL12B	CPOX	FOXF1
DKFZP779B1634	ITGA8	CSN3	FST
DNAJC16	KCNC2	CUL2	GABPB2
DSC2	KIAA1377	CXCL12	HARS
E2F5	KLHDC5	DDA1	HIP2
EPAS1	LOC126826	DDX56	HIRA
ERRFI1	LOC401898	DEFB107A	HIVEP2
EXOSC8	LOC646879	DHTKD1	IL13RA1
FAHD2A	LOC730273	DIDO1	IL1RAP
FANCA	LONRF3	DKFZP566F0947	INTS9
FBXL6	LRRC41	DNM1L	KIF7
FGFR1OP2	MATR3	DYNLRB1	KRTAP8-1
FLRT2	MLF1	E2F6	LEF1
FMO5	MPO	EDG2	LOC285638
FRAS1	NEDD4L	EIF3A	LOC402420
GRPEL2	NOD1	EIF4G2	LOC441898
HIST3H2BA	NR1I2	EML1	LOC442308
HOXB4	NR4A3	EPHA7	LOC644558
HSBP1	OR2AG1	ERN1	LOC646048
HYDIN	PDE1A	ESRRB	LOC652818
IKBKE	PIGP	ETV4	LOC729324
IRF2	PMCH	F7	LOC93463
JARID1D	PNOC	FAM120C	MGC16275
KCNH4	PROZ	FAM12CP	NR0B2
KIAA0528	PSIP1	FAM20B	NR1I2
LEMD1	PTPRE	FAT1P1	NR2E3
LOC130355	RAB3IP	FAUP1	NR5A1
LOC642609	RASGRP3	FBXL13	NR6A1
LOC642929	RNF14	FBXL7	NRIP1
LOC644006	RP11-49G10.8	FBXW12	OR4E2
LOC731751	RPL34P2	FBXW7	OR9G4
LRRC52	SART1	FLJ12056	P2RX2
MAP3K7	SCGB1A1	FLJ20699	PARVB
MARVELD2	SESN3	FLJ21062	PDE11A
MAST1	SF3B14	FNDC4	PDXDC1
MICAL1	SKP1	FUSIP1	PIN4
MOXD1	SLC12A6	GABRB2	PKIG
MYBL1	SLC12A9	GBF1	POLR1B
NFATC2	SLC26A4	GTF2E2	PPM1K
NMI	SLC6A8	HDAC9	PPP1R8P
NR2F2	STK39	HEPH	PRDX3
NSD1	TGDS	HIPK4	PRNT
OBSCN	THOC2	HIST1H2BA	RNF139
OSTalpha	TMTC1	HIST2H2AB	RRP15
PAG1	TRBV24-1	HIST4H4	SGCB
PCDH9	TRIM26	HSFX1	SKP1
PEA15	TRIM6	HTR1E	SLC9A9
PPP2R5C	UBE2H	HUS1	SMURF1
PRKAR1A	UBE3C	IGKDEL	SNORA67
PRKCH	USP48	IGKV3OR2-5	SYT6
PSMA1	UTP11L	IL3RA	TIRAP
PTCH1	VAMP5	INMT	TRPC4AP
PTGFR	WHSC1L1	KBTBD3	UNQ6125
PTPRJ	WWOX	KCNG3	USH1C
PTPRK	ZFP37	KLHL15	VMD2L3
R3HDM1	ZNF571	LANCL3	WIT1
RAB23	ZNF615	LOC100101120	ZFP57
RAPGEF1		LOC146053
RASA1		LOC148145
RBM20		LOC158435
RBM35A		LOC284701
RNF14		LOC285943
RPL28		LOC339240
RPP30		LOC387978
SFRS1		LOC388588
SFRS2		LOC388946
SIGIRR		LOC389892
SIL1		LOC653414
SIP1		LOC730273
SIX4		LOXL2
SKIV2L2		MAP4K4
SLC25A3		MED26
SLC25A37		MTHFD2
SLC26A2		MYO9A
TDRKH		NCKAP1L
TES		NMU
TM2D3		NR1H4
TMEM117		NR2C1
TNS4		NR3C2
TRAPPC2		NR5A1
TRIM24		NUDT13
TRIM9		NUDT16
TRMEP1		NXN
TSSC1		OR1A1
TUG1		OR1B1
UBXD5		OR51F2
UTP11L		OR5AC2
WDR76		PDPR
XKR6		POFUT1
ZDHHC2		POLD1
ZFP14		PRDX3
ZNF165		PROK1
ZNF510		PSG6
ZNF71		PTK7
		PTPRF
		RBM33
		RDH12
		RFFL
		RIOK2
		RNU1P8
		RNU7P4
		RORA
		RPS14
		RSPH1
		SAR1A
		SEC23A
		SHMT2
		SLAIN1
		SLC25A14
		SLC30A8
		SLC40A1
		SLC5A5
		SLC9A3
		SLCO4C1
		SOAT2
		SOX5
		SRF
		ST7L
		ST8SIA4
		STAU1
		STOM
		SYT6
		TESC
		THAP11
		TLOC1
		TMCC3
		TMEM136
		TNFSF18
		TOP2B
		TRBV24-1
		TREX1
		TRIP12
		TSR2
		TTF1
		TXNL4B
		UNQ6125
		USH1C
		XKR8
		YWHAZ
		ZFP42
		ZNF12
		ZNF439
		ZNF514
		ZNF571
